# Supplementary material for: Comparative Genomics of Facultative Bacterial Symbionts Isolated from European Orius Species Reveals an Ancestral Symbiotic Association
Source: Front Microbiol. 2017 Oct 10;8:1969. doi: 10.3389/fmicb.2017.01969 (PMC5641365; doi:10.3389/fmicb.2017.01969)
Supplement: Supplementary file 1 [file Table_1.XLSX]

## Sheet: Sheet1
	Supplementary Table 1: Insect specimens used, with taxonomic classification, collection location and relevant features.
	Insect specimen	Species	Location/Source	Relevant features
	A	O. laevigatus	Samaria (Crete, Greece)	Field collected, lab reared
	B	O. laevigatus	Cazorla (Jaen, Spain)	Field collected, lab reared
	C	O. laevigatus	Hellin (Albacete, Spain)	Field collected, lab reared
	D	O. laevigatus	Policoro (Italy)	Field collected, lab reared
	E	O. laevigatus	Acate (Sicily, Italy)	Field collected, lab reared
	F	O. laevigatus	Portonovo (Galicia, Spain)	Field collected, lab reared
	H	O. laevigatus	Carmona (Sevilla, Spain)	Field collected, lab reared
	I	O. laevigatus	Cabo de Gata (Almeria, Spain)	Field collected, lab reared
	J	O. laevigatus	Ruidera (Castilla, Spain)	Field collected, lab reared
	OLS12	O. laevigatus	Syngenta Bioline	Commercial, lab reared
	OLCA19	O. laevigatus	Cartagena (Murcia, Spain)	Field collected, lab reared
	OLT20	O. laevigatus	Teruel (North Spain)	Field collected, lab reared
	OLMT26	O. laevigatus	Méntrida (Toledo, Spain)	Field collected, lab reared
	OLLO30	O. laevigatus	Logroño (La Rioja, Spain)	Field collected, lab reared
	OLMD33	O. laevigatus	Mérida (Extremadura, Spain)	Field collected, lab reared
	OSP9	Orius niger	Basel (Swizerland)	Field collected, lab reared
	OLKoppert	O. laevigatus	Koppert. 06/04/2016	Commercial
	OLAgrobio	O. laevigatus	Agrobio. 27/04/2016	Commercial
	OLSyngenta	O. laevigatus	Syngenta Bioline. 19/04/2016	Commercial
	OLBiobest	O. laevigatus	Biobest. 31/03/2016	Commercial
	OLWild	O. laevigatus	Cartagena (Murcia, Spain). 18/05/2016	Field collected, not lab reared
	OM2	O. majusculus	Cabrils (Barcelona, Spain)	Field collected, lab reared
	OM11516	O. majusculus	Cabrils (Barcelona, Spain). 11/05/2016	Field collected, not lab reared
	OPN1	O. pallidicornis	Cartagena (Murcia, Spain). 05/05/2015	Field collected
	OP2	O. pallidicornis	Cartagena (Murcia, Spain). 10/06/2015	Field collected
	OPM	O. pallidicornis	Miranda(Cartagena, Spain). 10/06/2015	Field collected
	OPT	O. pallidicornis	Torre Pacheco (Murcia, Spain). 12/05/2015	Field collected
	OP18516	O. pallidicornis	Cartagena (Murcia, Spain). 18/05/2016	Field collected, not lab reared
	OA2	O. albidipennis	Different origins (South East Spain, mixed population)	Field collected, lab reared
	OAM11	O. albidipennis	Different origins (South East Spain, mixed population)	Field collected, lab reared
	OA18516	O. albidipennis	Cartagena (Murcia, Spain). 18/05/2016	Field collected, not lab reared
	ON8516	O. albidipennis	La Manga (Murcia, Spain). 8/05/2016	Field collected, not lab reared
	FOWT2	F. occidentalis	Cartagena (Murcia, Spain), sweet pepper greenhouse	wild type
