# Supplementary material for: Comparative Genomics of Facultative Bacterial Symbionts Isolated from European Orius Species Reveals an Ancestral Symbiotic Association
Source: Front Microbiol. 2017 Oct 10;8:1969. doi: 10.3389/fmicb.2017.01969 (PMC5641365; doi:10.3389/fmicb.2017.01969)
Supplement: Supplementary file 2 [file Table_2.XLSX]

## Sheet: Sheet1
	Supplementary Table 2: List of PCR primers used.
	Primer	Sequence	Target sequence/locus_tag/ genome accession	Application	Source
	CoxILCO1490F	GGTCAACAAATCATAAAGATATTGG		CoxI amplification	Folmer et al., (1994)
	CoxIHCO2198R	TTAACTTCAGGGTGACCAAAAAATCA		CoxI amplification	Folmer et al., (1994)
	16 rRNA U1 F	ACGCGTCGACAGAGTTTGATCCTGGCT		16S rRNA amplification	James, G. (2010)
	16 rRNA U1R	GGACTACCAGGGTATCTAAT		16S rRNA amplification	James, G. (2010)
	OLBL1620F	GCAACGTTTCGGCATTGAGT	BMF92_08790	Serratia Orius sp isolate specific PCR	This study
	OLBL1620R	CATGCGTGGCTTCCTCAGTA	BMF92_08790	Serratia Orius sp isolate specific PCR	This study
	OLAL1106F	CCAGTCATGCTGGTTCCTGT	BVU99_18640	Serratia Orius sp isolate specific PCR	This study
	OLAL1106R	ATGCCTCGCTAGATTCAGGC	BVU99_18640	Serratia Orius sp isolate specific PCR	This study
	OLFS546F	GCCGGAGATTTTTGGGGAGA	BL249_13365	Erwiniaceae-like Orius sp isolate specific PCR	This study
	OLFS546R	CACCGGGGTGAAAGTAACGA	BL249_13365	Erwiniaceae-like Orius sp isolate specific PCR	This study
	OLAS2480F	AAGGCATCCACTTCTACGGC	BMH27_09045	Leucobacter-like Orius sp isolate specific PCR	This study
	OLAS2480R	GAACGGGTCGTCGTTCTTCT	BMH27_09045	Leucobacter-like Orius sp isolate specific PCR	This study
