# Supplementary material for: Comparative Genomics of Facultative Bacterial Symbionts Isolated from European Orius Species Reveals an Ancestral Symbiotic Association
Source: Front Microbiol. 2017 Oct 10;8:1969. doi: 10.3389/fmicb.2017.01969 (PMC5641365; doi:10.3389/fmicb.2017.01969)
Supplement: Supplementary file 3 [file Table_3.XLSX]

## Sheet: Sheet1
	Supp Table 3: List of bacterial isolates and initial taxonomic classification. Genebank accession numbers are provided.
	Isolate name	Source insect specimen	16S RNA based classification (Genus)	GeneBank Accession number
	OLFS4	F	Erwinia	SAMN05868429
	OAMSP11	OAM11	Erwinia	SAMN06143034
	OLCASP19	OLCA19	Erwinia	SAMN05868425
	OLMDSP33	OLMD33	Erwinia	SAMN05868428
	OLMDLW33	OLMD33	Erwinia	SAMN06008797
	OLMTSP26	OLMT26	Erwinia	SAMN05868427
	OLSSP12	OLS12	Erwinia	SAMN05868424
	OLTSP20	OLT20	Erwinia	SAMN05868426
	OLAS13	A	Leucobacter	SAMN05868432
	OLCS4	C	Leucobacter	SAMN05868433
	OLDS2	D	Leucobacter	SAMN05868434
	OLES1	E	Leucobacter	SAMN05868435
	OLIS6	I	Leucobacter	SAMN05868436
	OLJS4	J	Leucobacter	SAMN05868437
	OAMSW11	OAM11	Leucobacter	SAMN06143032
	OAMLP11	OAM11	Leucobacter	SAMN06143033
	OLCALW19	OLCA19	Leucobacter	SAMN05868430
	OLTLW20	OLT20	Leucobacter	SAMN05868431
	OLAL2	A	Serratia	SAMN06143030
	OLBL1	B	Serratia	SAMN05868416
	OLCL1	C	Serratia	SAMN05868417
	OLDL1	D	Serratia	SAMN05868418
	OLEL1	E	Serratia	SAMN05868419
	OLFL2	F	Serratia	SAMN05868420
	OLHL2	H	Serratia	SAMN05868421
	OLIL2	I	Serratia	SAMN05868422
	OLJL1	J	Serratia	SAMN05868423
	OLLOLW30	OLLO30	Serratia	SAMN05868415
	OLMTLW26	OLMT26	Serratia	SAMN05868414
	OMLW3	OM2	Serratia	SAMN06143029
	OPWLW2	OP2	Serratia	SAMN06008799
	OPNLW1	OPN1	Serratia	SAMN06008800
	OSPLW9	OSP9	Serratia	SAMN06143031
	OPLPL6	OP2	Tatumella	SAMN06008798
