# Supplementary material for: Comparative Genomics of Facultative Bacterial Symbionts Isolated from European Orius Species Reveals an Ancestral Symbiotic Association
Source: Front Microbiol. 2017 Oct 10;8:1969. doi: 10.3389/fmicb.2017.01969 (PMC5641365; doi:10.3389/fmicb.2017.01969)
Supplement: Supplementary file 4 [file Table_4.XLSX]

## Sheet: Sheet1
	Supp Table 4: Summary of draft genome sequence features
	Organism	Average Genome Size (bp)	Genome sizes range	average GC content	GC content range	Average number of coding sequences	Range of number of coding sequences
	Serratia-like	5315187	5.2Mb-5.4Mb	59.4385	59.3-59.5	4959	4937-5062
	Erwiniaceae-like	3730646	3.6Mb-3.7Mb	51.9	51.9	3832	3775-3895
	Leucobacter-like	3654077	2.7Mb-3.3Mb	69.9667	66.5-70.5	2999	2445-3105
