# Supplementary material for: Comparative Genomics of Facultative Bacterial Symbionts Isolated from European Orius Species Reveals an Ancestral Symbiotic Association
Source: Front Microbiol. 2017 Oct 10;8:1969. doi: 10.3389/fmicb.2017.01969 (PMC5641365; doi:10.3389/fmicb.2017.01969)
Supplement: Supplementary file 5 [file Table_5.XLSX]

## Sheet: ggdc_results_17-06-13-11-15-489
Supplementary Table 5: Output of Genome-to-Genome Distance comparison of representative genomes from the SCBI complex. OLFL2 and SCBI were used as representative query sequences and compared to those under the heading Reference. Only results from Formula 2 (recommended for draft genomes) are shown. A related but different species genome is included for comparison ( S. marcescens DB11).
		Formula 2
Query genome	Reference genome	DDH	Model C.I.	Distance	Probability that DDH > 70% (i.e., same species):	Probability that DDH > 79% (i.e., same subspecies)	G+C difference
OLFL2	Serratia_marcescens_BIDMC_81_JJMZ01.1	89.4	[87 - 91.3%]	0.0128	95.58	0.6424	0.3
	Serratia_sp._SCBI	89	[86.5 - 91%]	0.0133	95.43	0.636	0.29
	Serratia_marcescens_FDAARGOS_62_JTBU01.1	88.1	[85.6 - 90.2%]	0.0142	95.09	0.6212	0.29
	Serratia_marcescens_BIDMC_50_JAPC01.1	87.9	[85.4 - 90%]	0.0144	95.03	0.6184	0.24
	Serratia_marcescens_strain_RSC-14	87.9	[85.4 - 90%]	0.0144	95.03	0.6185	0.25
	Serratia_sp_TEL_LDEG01.1	87.8	[85.2 - 89.9%]	0.0146	94.97	0.6163	0.1
	Serratia_ureilytica	87.3	[84.8 - 89.5%]	0.0151	94.79	0.6089	0.19
	Serratia_marcescens_90-166_LCWI01.1	82.4	[79.5 - 84.9%]	0.0206	92.25	0.522	0.24
	Serratia_marcescens_subsp._marcescens_Db11_NZ_HG326223.1	62.8	[59.9 - 65.7%]	0.0468	61.31	0.1686	0.15
		Formula 2
Query genome	Reference genome	DDH	Model C.I.	Distance	Probability that DDH > 70% (i.e., same species):	Probability that DDH > 79% (i.e., same subspecies)	G+C difference
Serratia_sp._SCBI	Serratia_sp._SCBI_NZ_CP003424.1	100	[100 - 100%]	0	98.3	0.8034	0
	Serratia_marcescens_BIDMC_81_JJMZ01.1	92.2	[90.2 - 93.9%]	0.0097	96.49	0.6869	0.02
	Serratia_sp_TEL_LDEG01.1	90.6	[88.3 - 92.4%]	0.0115	95.99	0.662	0.39
	Serratia_marcescens_FDAARGOS_62_JTBU01.1	89.2	[86.8 - 91.2%]	0.013	95.51	0.6393	0
	Serratia_marcescens_BIDMC_50_JAPC01.1	89	[86.6 - 91.1%]	0.0132	95.46	0.6372	0.05
	Serratia_ureilytica_JSFB01000001.1	88.7	[86.2 - 90.7%]	0.0136	95.32	0.6312	0.47
	Serratia_marcescens_strain_RSC-14_NZ_CP012639.1	88.5	[86 - 90.6%]	0.0138	95.26	0.6284	0.04
	Serratia_marcescens_90-166_LCWI01.1	83.2	[80.4 - 85.7%]	0.0196	92.76	0.5374	0.52
	Serratia_marcescens_subsp._marcescens_Db11_NZ_HG326223.1	63	[60.1 - 65.8%]	0.0466	61.8	0.1711	0.14
