# Supplementary material for: Comparative Genomics of Facultative Bacterial Symbionts Isolated from European Orius Species Reveals an Ancestral Symbiotic Association
Source: Front Microbiol. 2017 Oct 10;8:1969. doi: 10.3389/fmicb.2017.01969 (PMC5641365; doi:10.3389/fmicb.2017.01969)
Supplement: Supplementary file 6 [file Table_6.XLSX]

## Sheet: Sheet1
	Supplementary Table 6. Genomic Islands content in Orius sp. derived Serratia-like genomes. Serratia sp. SCBI was used as reference for GI prediction, and its GI content is included for comparison.
	Isolate name	Numberof GIs	GI length (bp)	Genome size (bp)
	OLBL1	8	133655	5282384
	OLCL1	7	68811	5289356
	OLDL1	6	53944	5308254
	OLEL1	6	78233	5302439
	OLFL2	4	72266	5332885
	OLHL2	7	59015	5297056
	OLIL2	7	52002	5288552
	OLJL1	3	50760	5290134
	OLMTLW26	7	180039	5340605
	OLLOLW30	5	81754	5308385
	OPNLW1	9	142344	5314870
	OSPLW9	11	145165	5328579
	OPWLW2	7	262028	5413936
	Serratia sp.SCBI	12	99913	5034688
