# Supplementary material for: Comparative Genomics of Facultative Bacterial Symbionts Isolated from European Orius Species Reveals an Ancestral Symbiotic Association
Source: Front Microbiol. 2017 Oct 10;8:1969. doi: 10.3389/fmicb.2017.01969 (PMC5641365; doi:10.3389/fmicb.2017.01969)
Supplement: Supplementary file 7 [file Table_7.XLSX]

## Sheet: Sheet1
Supplementary Table 7: Supplementary Table 7: Representative genomic islands (GI) identified in Serratia-like genomes. GI coordinates, length, locus name and annotation in corresponding genome Genebank entry is provided. The occurrence of each GI per genome is indicated by Y, and query coverage lower than 100% is shown between brackets.
GI	Representative GI	Length (bp)	Locus ID	Annotated features	OLBL1	OLCL1	OLDL1	OLEL1	OLFL2	OLHL2	OLIL2	OLJL1	OLMTLW26	OLLOLW30	OPNLW1	OSPLW9	OPWLW2
GI1	OLIL_1437758..1441926	4168	BMH23_21805	hypothetical protein	Y (97)						Y
			BMH23_21800	hypothetical protein
			BMH23_06825	hypothetical protein
			BMH23_06820	hypothetical protein
GI2	OLBL_3467782..3472585	4803	BMF92_01405	TetR family transcriptional regulator	Y	Y	Y	Y	Y	Y	Y		Y	Y	Y	Y
			BMF92_01410	hypothetical protein
			BMF92_01415	Inversin
			BMF92_01420	Inversin
			BMF92_01425	hypothetical protein
GI3	OLJL_3143931..3162739	18808	BMH24_23345	LacI family transcriptional regulator	Y		Y	Y		Y	Y	Y	Y	Y	Y	Y
			BMH24_23350	hypothetical protein
			BMH24_23355	hypothetical protein
			BMH24_23360	DNA methylase
			BMH24_23365	transcriptional regulator
			BMH24_23370	hypothetical protein
			BMH24_00530	phage tail protein
			BMH24_00525	phage tail protein
			BMH24_00520	hypothetical protein
			BMH24_00515	phage baseplate protein
			BMH24_00510	phage tail protein
			BMH24_00505	DNA circulation protein
			BMH24_00500	hypothetical protein
			BMH24_00495	hypothetical protein
			BMH24_00490	phage tail protein
			BMH24_00485	phage tail protein
			BMH24_00480	hypothetical protein
			BMH24_00475	hypothetical protein
			BMH24_00470	hypothetical protein
			BMH24_00465	head protein
GI4	OPNLW1_4065274..4090072	24798	BOM26_13715	NAD(+) kinase	Y	Y	Y	Y (61)	Y	Y	Y	Y	Y (48)	Y (46)	Y	Y (92)
			BOM26_13710	DNA repair protein RecN
			BOM26_13705	outer membrane protein assembly factor BamE
			BOM26_13700	RnfH family protein
			BOM26_13695	ubiquinone-binding protein
			BOM26_13690	SsrA-binding protein
			BOM26_13680	integrase
			BOM26_13675	hypothetical protein
			BOM26_13670	hypothetical protein
			BOM26_13665	GTP-binding protein
			BOM26_13660	hypothetical protein
			BOM26_13655	SIR2 family protein
			BOM26_13650	hypothetical protein
			BOM26_13645	relaxase
			BOM26_13640	hypothetical protein
			BOM26_13635	hypothetical protein
			BOM26_13630	hypothetical protein
			BOM26_13625	DNA-binding protein
			BOM26_13620	integrase
			BOM26_13615	recombinase
			BOM26_13610	dipicolinate synthase
			BOM26_13605	hypothetical protein
			BOM26_13600	hypothetical protein
			BOM26_13595	hypothetical protein
GI5	OLBL_5296773..5369914	73141	BMF92_18545	hypothetical protein	Y	Y	Y	Y						Y (42)
			BMF92_18550	hypothetical protein
			BMF92_18555	CsbD family protein
			BMF92_18560	hypothetical protein
			BMF92_18565	hypothetical protein
			BMF92_18570	hypothetical protein
			BMF92_18575	hypothetical protein
			BMF92_18580	CAP-Gly protein
			BMF92_18585	hypothetical protein
			BMF92_18590	catalase HPII
			BMF92_18595	hypothetical protein
			BMF92_18600	recombinase RecA
			BMF92_18605	DNA polymerase V subunit UmuD
			BMF92_18610	DNA polymerase V subunit UmuC
			BMF92_18615	Replication protein
			BMF92_18620	F-pilin acetylation protein TraX
			BMF92_18625	phospholipase D family protein
			BMF92_18630	hypothetical protein
			BMF92_18635	conjugative transfer relaxase/helicase TraI
			BMF92_18640	type IV conjugative transfer system coupling protein TraD
			BMF92_18645	hypothetical protein
			BMF92_18650	hypothetical protein
			BMF92_24745	hypothetical protein
			BMF92_24640	hypothetical protein
			BMF92_24645	DNA polymerase V subunit UmuC
			BMF92_24650	DNA polymerase V subunit UmuD
			BMF92_24655	hypothetical protein
			BMF92_24730	transketolase
			BMF92_24760	holin
			BMF92_24765	structural protein
			BMF92_24685	hypothetical protein
			BMF92_24690	hypothetical protein
			BMF92_24695	hypothetical protein
			BMF92_24700	DNA polymerase V
			BMF92_24735	hypothetical protein
			BMF92_24475	hypothetical protein
			BMF92_24480	hypothetical protein
			BMF92_24485	hypothetical protein
			BMF92_24490	DNA primase
			BMF92_24495	hypothetical protein
			BMF92_24500	hypothetical protein
			BMF92_24505	hypothetical protein
			BMF92_24510	hypothetical protein
			BMF92_21740	hypothetical protein
			BMF92_21745	hypothetical protein
			BMF92_21750	hypothetical protein
			BMF92_21755	phage tail protein
			BMF92_21760	phage baseplate protein
			BMF92_21765	hypothetical protein
			BMF92_21770	phage baseplate protein
			BMF92_21775	baseplate protein
			BMF92_21780	DNA circularization protein
			BMF92_21785	phage tail tape measure protein
			BMF92_21790	phage tail protein
			BMF92_21795	phage tail protein
GI6	OLCL_5264245..5268890	4645	BMF85_24875	hypothetical protein		Y
			BMF85_24435	hypothetical protein
			BMF85_24440	DNA polymerase V subunit UmuD
			BMF85_24445	DNA polymerase V subunit UmuC
GI7	OLJL_5232873..5253687	20814	BMH24_24520	hypothetical protein								Y
			BMH24_24525	aspartate--ammonia ligase
			BMH24_24530	transcriptional regulator AsnC
			BMH24_24535	FMN-binding protein MioC
			BMH24_24700	relaxase
			BMH24_24705	hypothetical protein
			BMH24_23150	hypothetical protein
			BMH24_23155	hypothetical protein
			BMH24_23160	hypothetical protein
			BMH24_23165	hypothetical protein
			BMH24_23170	oxidoreductase
			BMH24_23175	hypothetical protein
			BMH24_23180	hypothetical protein
GI8	OSPLW9_2078225..2094262	16037	BVV03_01360	hypothetical protein											Y	Y
			BVV03_01355	hypothetical protein
			BVV03_01350	oxidoreductase
			BVV03_01345	hypothetical protein
			BVV03_01340	hypothetical protein
			BVV03_01335	hypothetical protein
			BVV03_01330	hypothetical protein
			BVV03_01325	phage tail protein
			BVV03_01320	hypothetical protein
			BVV03_01315	transcriptional regulator
			BVV03_01310	hypothetical protein
			BVV03_01305	hypothetical protein
			BVV03_01300	DNA polymerase V
			BVV03_01295	hypothetical protein
			BVV03_01290	hypothetical protein
			BVV03_01285	IS5 family transposase
			BVV03_01280	hypothetical protein
			BVV03_01275	hypothetical protein
GI9	OPWLW2_5175957..5249411	73454	BOM25_12150	hypothetical protein													Y
			BOM25_12155	DNA primase
			BOM25_12160	hypothetical protein
			BOM25_12165	hypothetical protein
			BOM25_12170	hypothetical protein
			BOM25_12175	hypothetical protein
			BOM25_12180	hypothetical protein
			BOM25_12185	DNA-binding protein
			BOM25_12190	hypothetical protein
			BOM25_12195	hypothetical protein
			BOM25_12200	conjugal transfer protein TraG
			BOM25_12205	hypothetical protein
			BOM25_12210	integrating conjugative element protein
			BOM25_12215	integrating conjugative element protein
			BOM25_12220	integrating conjugative element protein
			BOM25_12225	hypothetical protein
			BOM25_12230	FhaB
			BOM25_12235	hypothetical protein
			BOM25_12240	hypothetical protein
			BOM25_12245	hypothetical protein
			BOM25_12250	filamentous hemagglutinin
			BOM25_12255	transporter
			BOM25_12260	hypothetical protein
			BOM25_12265	restriction endonuclease
			BOM25_12270	type I restriction-modification system subunit M
			BOM25_12275	restriction endonuclease subunit S
			BOM25_12280	DEAD/DEAH box helicase
			BOM25_12285	acetyltransferase
			BOM25_12290	conjugative transfer ATPase
			BOM25_12295	conjugal transfer protein
			BOM25_15780	SIR2 family protein
			BOM25_16000	hypothetical protein
			BOM25_16005	hypothetical protein
			BOM25_16010	hypothetical protein
			BOM25_15825	transketolase
			BOM25_13350	hypothetical protein
			BOM25_13355	hypothetical protein
			BOM25_13360	hypothetical protein
			BOM25_13365	hypothetical protein
			BOM25_13370	hypothetical protein
			BOM25_13375	hypothetical protein
			BOM25_13380	molybdopterin-guanine dinucleotide biosynthesis protein MobC
			BOM25_13385	hypothetical protein
			BOM25_13390	hypothetical protein
			BOM25_13395	single stranded DNA-binding protein
			BOM25_13400	hypothetical protein
			BOM25_13405	hypothetical protein
			BOM25_13410	hypothetical protein
			BOM25_13415	replication associated protein RepA1
			BOM25_13420	hypothetical protein
			BOM25_13425	proteolipid membrane potential modulator
			BOM25_13430	hypothetical protein
			BOM25_13435	hypothetical protein
			BOM25_13440	hypothetical protein
			BOM25_13445	hypothetical protein
			BOM25_13450	hypothetical protein
			BOM25_13455	hypothetical protein
			BOM25_13460	conjugal transfer protein
			BOM25_13465	conjugal transfer protein
			BOM25_13470	hypothetical protein
			BOM25_13475	conjugal transfer protein
			BOM25_13480	hypothetical protein
			BOM25_13485	conjugal transfer protein
			BOM25_13490	conjugal transfer protein TrbI
			BOM25_13495	hypothetical protein
			BOM25_13500	hypothetical protein
			BOM25_13505	P-type DNA transfer ATPase VirB11
			BOM25_13510	hypothetical protein
GI10	OPNLW1_4508651..4517077	8426	BOM26_25005	restriction endonuclease											Y	Y
			BOM26_25000	type I restriction-modification system subunit M
			BOM26_24995	restriction endonuclease subunit S
			BOM26_24990	DEAD/DEAH box helicase
			BOM26_24985	acetyltransferase
			BOM26_24980	conjugative transfer ATPase
GI11	OLCL_5377229..5384534	7305	BMF85_23215	amidohydrolase		Y					Y
			BMF85_23220	hypothetical protein
			BMF85_23225	hypothetical protein
			BMF85_24475	relaxase
GI12	OLMTLW26_5256304..5371494	115190	BK415_16520	molybdenum cofactor guanylyltransferase MobA									Y
			BK415_16525	molybdopterin-guanine dinucleotide biosynthesis protein B
			BK415_18620	transcriptional regulator MelR
			BK415_20650	D-3-phosphoglycerate dehydrogenase
			BK415_18155	D-alanyl-D-alanine carboxypeptidase
			BK415_20615	betaine-aldehyde dehydrogenase
			BK415_18120	short-chain dehydrogenase
			BK415_16565	Replication protein
			BK415_20300	hypothetical protein
			BK415_18665	glucose-1-phosphate adenylyltransferase
			BK415_18085	hypothetical protein
			BK415_16865	hypothetical protein
			BK415_16870	DNA polymerase V subunit UmuC
			BK415_16875	DNA polymerase V subunit UmuD
			BK415_16880	hypothetical protein
			BK415_20605	hypothetical protein
			BK415_18630	hypothetical protein
			BK415_18100	paraquat-inducible protein B
			BK415_18615	multifunctional acyl-CoA thioesterase I/protease I/lysophospholipase L1
			BK415_16885	GTP-binding protein
			BK415_18070	SIR2 family protein
			BK415_18135	structural protein
			BK415_18140	holin
			BK415_18170	hypothetical protein
			BK415_18090	mobilization protein
			BK415_20290	hypothetical protein
			BK415_20295	hypothetical protein
			BK415_20275	glutaminase
			BK415_16890	integrase
			BK415_20625	hydrogenase 3 large subunit
			BK415_20460	glycolate oxidase subunit GlcD
			BK415_18125	hypothetical protein
			BK415_16855	abortive phage infection protein
			BK415_16860	RNA polymerase
			BK415_20455	potassium transporter
			BK415_18175	hypothetical protein
			BK415_18105	transposase
			BK415_18660	magnesium transporter
			BK415_15690	DNA-binding protein
			BK415_15695	hypothetical protein
			BK415_15700	hypothetical protein
			BK415_15705	hypothetical protein
			BK415_15710	relaxase
			BK415_17615	nikA protein
			BK415_18165	IS5 family transposase
			BK415_18150	4-hydroxybenzoate polyprenyltransferase
			BK415_18145	plasmid replication protein
			BK415_18600	type I-F CRISPR-associated protein Csy2
			BK415_20620	nucleoside-specific channel-forming protein Tsx
			BK415_18130	colicin-10
			BK415_20645	peptidoglycan-binding protein
			BK415_16570	hypothetical protein
			BK415_16575	hypothetical protein
			BK415_16580	CsbD family protein
			BK415_16585	hypothetical protein
			BK415_16590	hypothetical protein
			BK415_16595	hypothetical protein
			BK415_16600	hypothetical protein
			BK415_16605	CAP-Gly protein
			BK415_16610	hypothetical protein
			BK415_16615	catalase HPII
GI13	OPWLW2_5412131..5476832	64701	BOM25_15975	hypothetical protein													Y
			BOM25_15980	hypothetical protein
			BOM25_15985	hypothetical protein
			BOM25_15990	hypothetical protein
			BOM25_15995	hypothetical protein
			BOM25_15865	hypothetical protein
			BOM25_15870	DNA circulation protein
			BOM25_15875	phage tail protein
			BOM25_15880	phage baseplate protein
			BOM25_15745	DNA topoisomerase III
			BOM25_15750	hypothetical protein
			BOM25_15755	integrating conjugative element protein
			BOM25_15760	hypothetical protein
			BOM25_15765	hypothetical protein
			BOM25_15770	hypothetical protein
			BOM25_15775	hypothetical protein
			BOM25_15850	restriction endonuclease
			BOM25_15855	hypothetical protein
			BOM25_13865	adenine methyltransferase
			BOM25_13870	transposase
			BOM25_13875	DNA-binding protein
			BOM25_13880	hypothetical protein
			BOM25_13885	hypothetical protein
			BOM25_13890	hypothetical protein
			BOM25_13895	hypothetical protein
			BOM25_13900	DUF3085 domain-containing protein
			BOM25_13905	DUF1738 domain-containing protein
			BOM25_13910	hypothetical protein
			BOM25_13915	hypothetical protein
			BOM25_15815	SAM-dependent methyltransferase
			BOM25_16020	hypothetical protein
			BOM25_14090	DNA topoisomerase III
			BOM25_14095	hypothetical protein
			BOM25_14100	integrating conjugative element protein
			BOM25_14105	hypothetical protein
			BOM25_14110	hypothetical protein
			BOM25_14115	hypothetical protein
			BOM25_14120	hypothetical protein
			BOM25_15245	recombinase
			BOM25_15250	integrase
			BOM25_14970	hypothetical protein
			BOM25_14975	relaxase
			BOM25_14980	hypothetical protein
			BOM25_13535	conjugal transfer protein
			BOM25_13540	conjugative transfer ATPase
			BOM25_13545	acetyltransferase
			BOM25_13550	hypothetical protein
			BOM25_13555	hypothetical protein
			BOM25_13560	integrating conjugative element protein
			BOM25_13565	integrating conjugative element protein
			BOM25_13570	integrating conjugative element protein
			BOM25_13575	hypothetical protein
			BOM25_13580	conjugal transfer protein TraG
			BOM25_13585	hypothetical protein
			BOM25_13590	hypothetical protein
			BOM25_13595	SAM-dependent methyltransferase
GI14	OLFL_5204426..5259208	54782	BMF91_13890	molybdenum cofactor guanylyltransferase MobA					Y
			BMF91_13895	molybdopterin-guanine dinucleotide biosynthesis protein B
			BMF91_25065	hypothetical protein
			BMF91_25100	hypothetical protein
			BMF91_25075	virulence factor VirK
			BMF91_23835	P-type DNA transfer ATPase VirB11
			BMF91_23840	hypothetical protein
			BMF91_23845	conjugal transfer protein
			BMF91_23850	hypothetical protein
			BMF91_23855	hypothetical protein
			BMF91_23860	type IVB pilus formation outer membrane protein, R64 PilN family
			BMF91_23865	hypothetical protein
			BMF91_23870	hypothetical protein
			BMF91_23875	pilus assembly protein PilQ
			BMF91_23880	conjugal transfer protein
			BMF91_23885	conjugal transfer protein
			BMF91_23890	hypothetical protein
			BMF91_23895	hypothetical protein
			BMF91_23900	molecular chaperone DnaJ
			BMF91_23905	hypothetical protein
			BMF91_23910	hypothetical protein
			BMF91_23915	ssDNA-binding protein
			BMF91_23920	hypothetical protein
			BMF91_23925	plasmid stability protein StbB
			BMF91_23930	hypothetical protein
			BMF91_23935	molybdopterin-guanine dinucleotide biosynthesis protein MobC
			BMF91_23940	hypothetical protein
			BMF91_23945	hypothetical protein
			BMF91_23950	antitoxin of toxin-antitoxin stability system
			BMF91_23955	hypothetical protein
			BMF91_23960	addiction module antidote protein, HigA family
			BMF91_23965	hypothetical protein
			BMF91_23970	hypothetical protein
			BMF91_23975	hypothetical protein
			BMF91_23980	hypothetical protein
			BMF91_23985	TriA protein
			BMF91_23990	hypothetical protein
			BMF91_23995	conjugal transfer protein
			BMF91_24000	conjugal transfer protein
			BMF91_24005	conjugal transfer protein
			BMF91_24010	hypothetical protein
			BMF91_24015	conjugal transfer protein
			BMF91_24020	hypothetical protein
			BMF91_24025	hypothetical protein
			BMF91_25060	hypothetical protein
			BMF91_24945	urocanate hydratase
			BMF91_24950	hypothetical protein
GI15	OPWLW2_5320836..5373095	52259	BOM25_13010	type-F conjugative transfer system pilin assembly protein TrbC													Y
			BOM25_13015	type-F conjugative transfer system mating-pair stabilization protein TraN
			BOM25_13020	type-F conjugative transfer system pilin assembly protein TraF
			BOM25_13025	hypothetical protein
			BOM25_13030	type-F conjugative transfer system pilin assembly thiol-disulfide isomerase TrbB
			BOM25_13035	conjugal transfer protein TraH
			BOM25_13040	conjugal transfer protein TraG
			BOM25_13045	hypothetical protein
			BOM25_13050	hypothetical protein
			BOM25_13055	type IV conjugative transfer system coupling protein TraD
			BOM25_13060	conjugative transfer relaxase/helicase TraI
			BOM25_15785	hypothetical protein
			BOM25_15790	DNA circulation protein
			BOM25_15795	phage tail protein
			BOM25_15800	phage baseplate protein
			BOM25_14010	hypothetical protein
			BOM25_14015	single-stranded DNA-binding protein
			BOM25_14020	hypothetical protein
			BOM25_14025	DUF2442 domain-containing protein
			BOM25_14030	pilus assembly protein PilL
			BOM25_14035	hypothetical protein
			BOM25_14040	integrating conjugative element protein
			BOM25_14045	lytic transglycosylase
			BOM25_14050	DUF2859 domain-containing protein
			BOM25_14055	restriction endonuclease
			BOM25_15230	hypothetical protein
			BOM25_15235	hypothetical protein
			BOM25_15240	hypothetical protein
			BOM25_16045	hypothetical protein
			BOM25_16050	hypothetical protein
			BOM25_16055	hypothetical protein
			BOM25_16060	hypothetical protein
			BOM25_16065	host-nuclease inhibitor protein Gam
			BOM25_15720	conjugative coupling factor TraD, PFGI-1 class
			BOM25_15725	DUF4400 domain-containing protein
			BOM25_15730	hypothetical protein
			BOM25_15735	hypothetical protein
			BOM25_15740	integrating conjugative element protein
			BOM25_14060	conjugative coupling factor TraD, PFGI-1 class
			BOM25_14065	integrating conjugative element membrane protein
			BOM25_14070	IS110 family transposase
			BOM25_14075	LD-carboxypeptidase
			BOM25_14080	hypothetical protein
			BOM25_14085	integrating conjugative element protein
			BOM25_16080	hypothetical protein
			BOM25_16085	hypothetical protein
			BOM25_16090	phage tail protein
			BOM25_16095	phage tail protein
			BOM25_16100	hypothetical protein
			BOM25_16105	hypothetical protein
			BOM25_16110	hypothetical protein
			BOM25_16115	head protein
GI16	OPNLW1_5300888..5351644	50756	BOM26_17215	recombinase											Y
			BOM26_17220	hypothetical protein
			BOM26_17225	hypothetical protein
			BOM26_17230	hypothetical protein
			BOM26_17235	hypothetical protein
			BOM26_17240	lytic transglycosylase
			BOM26_17245	conjugal transfer protein TraM
			BOM26_17250	hypothetical protein
			BOM26_17255	hypothetical protein
			BOM26_17260	hypothetical protein
			BOM26_17265	hypothetical protein
			BOM26_17270	type IV conjugative transfer system pilin TraA
			BOM26_17275	type IV conjugative transfer system protein TraL
			BOM26_17280	type IV conjugative transfer system protein TraE
			BOM26_17285	type-F conjugative transfer system secretin TraK
			BOM26_17290	conjugal transfer protein TrbI
			BOM26_17295	hypothetical protein
			BOM26_17300	type IV conjugative transfer system protein TraV
			BOM26_17305	type-IV secretion system protein TraC
			BOM26_17310	type-F conjugative transfer system protein TrbI
			BOM26_17315	hypothetical protein
			BOM26_17320	hypothetical protein
			BOM26_17325	type-F conjugative transfer system protein TraW
			BOM26_17330	hypothetical protein
			BOM26_17335	conjugal transfer protein TraU
			BOM26_17340	type-F conjugative transfer system pilin assembly protein TrbC
			BOM26_17345	type-F conjugative transfer system mating-pair stabilization protein TraN
			BOM26_17350	type-F conjugative transfer system pilin assembly protein TraF
			BOM26_17355	hypothetical protein
			BOM26_17360	type-F conjugative transfer system pilin assembly thiol-disulfide isomerase TrbB
			BOM26_17365	conjugal transfer protein TraH
			BOM26_17370	conjugal transfer protein TraG
			BOM26_13310	hypothetical protein
			BOM26_13315	transposase
			BOM26_15130	type IV secretion system protein VirB5
			BOM26_13300	paraquat-inducible protein B
			BOM26_12600	hypothetical protein
			BOM26_12605	hypothetical protein
			BOM26_15165	transposase
			BOM26_15170	hypothetical protein
			BOM26_15135	sugar fermentation stimulation protein SfsA
			BOM26_12580	hypothetical protein
			BOM26_12585	rep protein
			BOM26_10965	hypothetical protein
			BOM26_10970	rep protein
			BOM26_10975	mobilization protein
			BOM26_13290	structural protein
			BOM26_13295	holin
			BOM26_12590	transketolase
GI17	OPWLW2_5253017..5282376	29359	BOM25_13530	DNA topoisomerase III													Y
			BOM25_13605	hypothetical protein
			BOM25_13610	integrase
			BOM25_13615	hypothetical protein
			BOM25_13620	hypothetical protein
			BOM25_13625	SDR family oxidoreductase
			BOM25_13630	LuxR family transcriptional regulator
			BOM25_13635	DNA helicase
			BOM25_13640	relaxase
			BOM25_13645	recombinase XerD
			BOM25_13650	chromosome partitioning protein ParA
			BOM25_13655	replicative DNA helicase
			BOM25_13660	hypothetical protein
			BOM25_13665	hypothetical protein
			BOM25_13965	hypothetical protein
			BOM25_13970	single-stranded DNA-binding protein
			BOM25_13975	hypothetical protein
			BOM25_13980	pilus assembly protein PilL
			BOM25_13985	hypothetical protein
			BOM25_13990	integrating conjugative element protein
			BOM25_13995	lytic transglycosylase
			BOM25_14000	conjugal transfer protein
			BOM25_14005	restriction endonuclease
			BOM25_12735	conjugal transfer protein TraI
			BOM25_12740	hypothetical protein
			BOM25_12745	phospholipase D family protein
			BOM25_12750	type-F conjugative transfer system pilin acetylase TraX
			BOM25_12755	Replication protein
			BOM25_13000	hypothetical protein
			BOM25_13005	conjugal transfer protein TraU
GI18	OSPLW9_5323865..5352855	28990	BVV03_12535	hypothetical protein												Y
			BVV03_12540	hypothetical protein
			BVV03_12545	CsbD family protein
			BVV03_12550	hypothetical protein
			BVV03_12555	hypothetical protein
			BVV03_12560	hypothetical protein
			BVV03_12565	hypothetical protein
			BVV03_12570	hypothetical protein
			BVV03_12575	CAP-Gly protein
			BVV03_12580	hypothetical protein
			BVV03_12585	catalase HPII
			BVV03_12590	hypothetical protein
			BVV03_12595	hypothetical protein
			BVV03_11340	integrase
			BVV03_11255	AAA family ATPase
			BVV03_11260	entry exclusion protein 1
			BVV03_11275	hypothetical protein
			BVV03_11395	transposase
			BVV03_11310	paraquat-inducible protein B
			BVV03_09590	mobilization protein
			BVV03_11370	nuclease
			BVV03_11240	phage tail protein
			BVV03_11245	endopeptidase
			BVV03_11250	phage tail protein
			BVV03_11345	MFS transporter
			BVV03_11350	hypothetical protein
GI19	OLMTLW26_5418865..5442200	23335	BK415_16830	chromosome partitioning protein ParA									Y
			BK415_16835	stability/partitioning determinant
			BK415_16840	DNA invertase
			BK415_16845	hypothetical protein
			BK415_16850	hypothetical protein
			BK415_20630	glutathione S-transferase
			BK415_20635	hypothetical protein
			BK415_18160	hypothetical protein
			BK415_18180	hypothetical protein
			BK415_18605	peptide deformylase
			BK415_18610	hypothetical protein
			BK415_18650	ornithine decarboxylase
			BK415_20285	hypothetical protein
			BK415_18625	aliphatic sulfonate ABC transporter substrate-binding protein
			BK415_16895	Replication protein
			BK415_20280	hypothetical protein
GI20	OSPLW9_5360831..5380823	19992	BVV03_11315	paraquat-inducible protein B												Y
			BVV03_09085	hypothetical protein
			BVV03_09090	rep protein
			BVV03_09095	helix-turn-helix domain-containing protein
			BVV03_09100	rep protein
			BVV03_11385	hypothetical protein
			BVV03_11290	structural protein
			BVV03_11295	holin
			BVV03_09105	mobilization protein
			BVV03_09110	hypothetical protein
			BVV03_09115	hypothetical protein
			BVV03_09120	mobilization protein
			BVV03_09125	mobilization protein
			BVV03_11320	entry exclusion protein 1
			BVV03_11325	transposase
			BVV03_11390	arginine ABC transporter ATP-binding protein ArtP
			BVV03_11330	cupin
GI21	OPWLW2_5385241..5401997	16756	BOM25_16070	transposase													Y
			BOM25_16075	ATPase
			BOM25_15805	integrating conjugative element protein
			BOM25_15810	integrating conjugative element protein
			BOM25_14985	integrating conjugative element protein
			BOM25_14990	integrating conjugative element protein
			BOM25_14995	integrating conjugative element protein
			BOM25_15000	hypothetical protein
			BOM25_16025	hypothetical protein
			BOM25_16030	hypothetical protein
			BOM25_16035	hypothetical protein
			BOM25_16040	hypothetical protein
			BOM25_15885	phage tail tape measure protein
			BOM25_15890	hypothetical protein
			BOM25_15895	phage tail protein
			BOM25_15900	phage tail protein
			BOM25_15905	hypothetical protein
GI22	OLBL_5258066..5274131	16065	BMF92_22125	hypothetical protein	Y
			BMF92_22130	hypothetical protein
			BMF92_22135	hypothetical protein
			BMF92_22140	hypothetical protein
			BMF92_22145	hypothetical protein
			BMF92_22150	hypothetical protein
			BMF92_22155	hypothetical protein
			BMF92_22160	DUF2184 domain-containing protein
			BMF92_22165	hypothetical protein
			BMF92_22170	hypothetical protein
			BMF92_22175	phage head morphogenesis protein
			BMF92_22180	hypothetical protein
			BMF92_22185	TerL protein
			BMF92_22190	terminase small subunit
			BMF92_22195	hypothetical protein
			BMF92_24675	relaxase
GI23	OLHL_5269072..5283744	14672	BMF90_17910	hypothetical protein						Y
			BMF90_17915	DNA polymerase V subunit UmuC
			BMF90_17920	DNA polymerase V subunit UmuD
			BMF90_17925	hypothetical protein
			BMF90_17975	integrase
			BMF90_17980	GTP-binding protein
GI24	OPWLW2_2077456..2091785	14329	BOM25_16545	peptidase P60													Y
			BOM25_16540	hypothetical protein
			BOM25_16535	phage tail protein
			BOM25_16530	host specificity protein
			BOM25_16525	hypothetical protein
			BOM25_16520	hypothetical protein
			BOM25_16515	hypothetical protein
			BOM25_16510	DNA polymerase V
			BOM25_16505	hypothetical protein
			BOM25_16500	hypothetical protein
			BOM25_16495	IS5 family transposase
			BOM25_16490	hypothetical protein
			BOM25_16485	hypothetical protein
GI25	OLDL_5323768..5332189	8421	BMF88_24990	30S ribosomal protein S2			Y
			BMF88_12930	hypothetical protein
			BMF88_24950	hypothetical protein
			BMF88_24955	hypothetical protein
			BMF88_24960	hypothetical protein
			BMF88_24975	GTP-binding protein
GI26	OLIL_4450954..4456528	5574	BMH23_10905	hypothetical protein							Y
			BMH23_13600	hypothetical protein
			BMH23_13605	hypothetical protein
GI27	OSPLW9_969850..975288	5438	BVV03_09155	DNA-binding response regulator												Y
			BVV03_09150	two-component sensor histidine kinase
			BVV03_09145	efflux transporter periplasmic adaptor subunit
			BVV03_09140	ACR family transporter
GI28	OLBL_3941812..3947183	5371	BMF92_24530	FAD-linked oxidase	Y	Y	Y	Y	Y	Y	Y		Y	Y	Y	Y
			BMF92_08785	hypothetical protein
			BMF92_08790	FMN-dependent NADH-azoreductase
GI29	OPNLW1_4260592..4265795	5203	BOM26_10355	integrase											Y
			BOM26_10350	helix-turn-helix transcriptional regulator
			BOM26_10345	LuxR family transcriptional regulator
			BOM26_10340	fimbrial protein
			BOM26_10335	fimbrial protein
			BOM26_10330	fimbrial assembly protein
GI30	OLCL_2434158..2438977	4819	BMF85_21550	hypothetical protein	Y (80)	Y				Y
			BMF85_24910	hypothetical protein
			BMF85_24915	hypothetical protein
			BMF85_11105	hypothetical protein
			BMF85_11100	hypothetical protein
GI31	OLHL_537833..541885	4052	BMF90_05005	integrase						Y
			BMF90_17100	hypothetical protein
			BMF90_17095	hypothetical protein
GI32	OPNLW1_539334..549540	10206	BOM26_06645	integrase				Y (55)					Y		Y	Y
			BOM26_06640	SAM-dependent methyltransferase
			BOM26_06635	hypothetical protein
			BOM26_06630	hypothetical protein
			BOM26_06625	hypothetical protein
			BOM26_06620	transposase
			BOM26_06615	transposase
			BOM26_06610	HNH endonuclease
			BOM26_06605	hypothetical protein
			BOM26_06600	hypothetical protein

## Sheet: Sheet2
	>Cluster 6	20814	t,	OLJL_5232873		5253687	OLJL_5232873..5253687	20814	*
	0	5202	t,	OSPLW9_5264468		5269670		5202	at +/86	0.01
	1
	>Cluster 7	15997	t,	OPNLW1_2080746		2096743	OPNLW1_2080746..2096743	15997	at +/97	0.41
	0	16037	t,	OSPLW9_2078225		2094262		16037	*
	1
	>Cluster 8	8426	t,	OPNLW1_4508651		4517077	OPNLW1_4508651..4517077	8426	*
	0	8426	t,	OSPLW9_4501358		4509784		8426	at +/100	0
	1
	>Cluster 9	7305	t,	OLCL_5377229		5384534	OLCL_5377229..5384534	7305	*
	0	4809	t,	OLIL_968268		973077		4809	at +/84	0.86
	1
	>Cluster 10	5313	t,	OLIL_3956375		3961688	OLIL_3956375..3961688	5313	*
	0	5300	t,	OLLOLW30_3966014		3971314		5300	at +/96	0.64
	1
	>Cluster 11	115190	t,	OLMTLW26_5256304		5371494	OLMTLW26_5256304..5371494	115190	*
	0
	>Cluster 12	73454	t,	OPWLW2_5175957		5249411	OPWLW2_5175957..5249411	73454	*
	0
	>Cluster 13	64701	t,	OPWLW2_5412131		5476832	OPWLW2_5412131..5476832	64701	*
	0
	>Cluster 14	54782	t,	OLFL_5204426		5259208	OLFL_5204426..5259208	54782	*
	0
	>Cluster 15	52259	t,	OPWLW2_5320836		5373095	OPWLW2_5320836..5373095	52259	*
	0
	>Cluster 16	50756	t,	OPNLW1_5300888		5351644	OPNLW1_5300888..5351644	50756	*
	0
	>Cluster 17	41220	t,	OLLOLW30_5350787		5392007	OLLOLW30_5350787..5392007	41220	*
	0
	>Cluster 18	29359	t,	OPWLW2_5253017		5282376	OPWLW2_5253017..5282376	29359	*
	0
	>Cluster 19	28990	t,	OSPLW9_5323865		5352855	OSPLW9_5323865..5352855	28990	*
	0
	>Cluster 20	24798	t,	OPNLW1_4065274		4090072	OPNLW1_4065274..4090072	24798	*
	0
	>Cluster 21	23916	t,	OSPLW9_4059867		4083783	OSPLW9_4059867..4083783	23916	*
	0
	>Cluster 22	23335	t,	OLMTLW26_5418865		5442200	OLMTLW26_5418865..5442200	23335	*
	0
	>Cluster 23	19992	t,	OSPLW9_5360831		5380823	OSPLW9_5360831..5380823	19992	*
	0
	>Cluster 24	16756	t,	OPWLW2_5385241		5401997	OPWLW2_5385241..5401997	16756	*
	0
	>Cluster 25	16065	t,	OLBL_5258066		5274131	OLBL_5258066..5274131	16065	*
	0
	>Cluster 26	14672	t,	OLHL_5269072		5283744	OLHL_5269072..5283744	14672	*
	0
	>Cluster 27	14329	t,	OPWLW2_2077456		2091785	OPWLW2_2077456..2091785	14329	*
	0
	>Cluster 28	12638	t,	OLLOLW30_4061748		4074386	OLLOLW30_4061748..4074386	12638	*
	0
	>Cluster 29	8421	t,	OLDL_5323768		5332189	OLDL_5323768..5332189	8421	*
	0
	>Cluster 30	6688	t,	OLEL_539550		546238	OLEL_539550..546238	6688	*
	0
	>Cluster 31	5574	t,	OLIL_4450954		4456528	OLIL_4450954..4456528	5574	*
	0
	>Cluster 32	5438	t,	OSPLW9_969850		975288	OSPLW9_969850..975288	5438	*
	0
	>Cluster 33	5371	t,	OLBL_3941812		3947183	OLBL_3941812..3947183	5371	*
	0
	>Cluster 34	5203	t,	OPNLW1_4260592		4265795	OPNLW1_4260592..4265795	5203	*
	0
	>Cluster 35	4819	t,	OLCL_2434158		2438977	OLCL_2434158..2438977	4819	*
	0
	>Cluster 36	4645	t,	OLCL_5264245		5268890	OLCL_5264245..5268890	4645	*
	0
	>Cluster 37	4556	t,	OLHL_2467512		2472068	OLHL_2467512..2472068	4556	*
	0
	>Cluster 38	4291	t,	OLBL_2462666		2466957	OLBL_2462666..2466957	4291	*
	0
	>Cluster 39	4168	t,	OLIL_1437758		1441926	OLIL_1437758..1441926	4168	*
	0
	>Cluster 40	4073	t,	OLBL_1420806		1424879	OLBL_1420806..1424879	4073	*
	0
	>Cluster 41	4052	t,	OLHL_537833		541885	OLHL_537833..541885	4052	*
